# Supplementary material for: High-Performance Electrochromic Energy Storage Devices Based on Hexagonal WO3 and SnO2/PB Composite Films
Source: Materials (Basel). 2025 Jun 17;18(12):2871. doi: 10.3390/ma18122871 (PMC12195387; doi:10.3390/ma18122871)
Supplement: Supplementary file 1 [file materials-18-02871-s001.zip]

Archive with 1 entries (1 files):
- materials-3693090-supplementary.pdf
